# Supplementary material for: Identifying the Steps Required to Effectively Implement Next-Generation Sequencing in Oncology at a National Level in Europe
Source: J Pers Med. 2022 Jan 8;12(1):72. doi: 10.3390/jpm12010072 (PMC8780351; doi:10.3390/jpm12010072)
Supplement: Supplementary file 1 [file jpm-12-00072-s001.zip]

Archive with 1 entries (1 files):
- jpm-1523001-supplementary.pdf
